# Supplementary material for: Biomass-Based Shape-Stabilized Composite Phase-Change Materials with High Solar–Thermal Conversion Efficiency for Thermal Energy Storage
Source: Polymers (Basel). 2023 Sep 13;15(18):3747. doi: 10.3390/polym15183747 (PMC10534447; doi:10.3390/polym15183747)
Supplement: Supplementary file 1 [file polymers-15-03747-s001.zip]

Archive with 1 entries (1 files):
- polymers-2605424-supplementary.pdf
